# Supplementary material for: Palladium Decorated N-Doped Carbon Foam as a Highly Active and Selective Catalyst for Nitrobenzene Hydrogenation
Source: Int J Mol Sci. 2022 Jun 8;23(12):6423. doi: 10.3390/ijms23126423 (PMC9223379; doi:10.3390/ijms23126423)
Supplement: Supplementary file 1 [file ijms-23-06423-s001.zip]

Archive with 1 entries (1 files):
- ijms-1751561-supplementary.pdf
